# Supplementary material for: Heterologous combinations of VSV-GP and native-like trimers elicit autologous Tier 2 HIV antibodies in rabbits
Source: NPJ Vaccines. 2025 Dec 15;11:14. doi: 10.1038/s41541-025-01334-3 (PMC12816742; doi:10.1038/s41541-025-01334-3)
Supplement: Supplementary file 2 — Supplementary Data 1 [file 41541_2025_1334_MOESM2_ESM.xlsx]

## Sheet: Replicate 1_a
	2G12		PGT 121		PG 16				normalized to Wen4		2G12		PGT 121		PG 16
VSV-GP	51.5	43.5	42.1	44	42.5	35.3					0.0103705	0.00875957	0.00847765	0.00886025	0.0085582	0.00710834
VSV-GP-1086.C	2675	2706	1835	1690	438	462					0.35059	0.354653	0.240498	0.221494	0.057405	0.0605505
VSV-GP-sC22v46 KIKO*	4988	4270	967	2012	613	650					0.713948	0.611179	0.13841	0.287984	0.0877406	0.0930366
VSV-GP-sC23v4 KIKO*	3786	3367	886	1274	39.8	44.2					0.279368	0.24845	0.0653778	0.0940083	0.00293684	0.00326151
VSV-GP-sC236 KIKO*	7001	5280	2184	1865	87.2	74.1					0.863362	0.651128	0.26933	0.229991	0.0107535	0.00913799
	Wen4		mean Wen4
VSV-GP	4972	4960	4966
VSV-GP-1086.C	8295	6965	7630
VSV-GP-sC22v46 KIKO*	6363	7610	6986.5
VSV-GP-sC23v4 KIKO*	12896	14208	13552
VSV-GP-sC236 KIKO*	7896	8322	8109

## Sheet: Replicate 1_b
	PGT145		VRC07		VRC07 GL		NIH45-46		PGV04		PGV04 GL		10 E8		17b
VSV-GP	52	47.6	40.5	27.1	51.3	48.2	73.7	72.4	51	51.4	58.3	49.4	81	78.8	39.1	38.3
VSV-GP-1086.C	114	111	1372	1973	974	619	1683	1110	1091	1250	52.6	53.6	273	251	2777	2143
VSV-GP-sC22v46 KIKO*	973	895	3047	3154	48.6	65.3	250	252	61	62.1	51	50.9	7552	6263	68.8	64.1
VSV-GP-sC23v4 KIKO*	65.4	55.3	1717	1953	461	430	1447	2377	2296	2371	49.9	41.7	132	140	2601	2573
VSV-GP-sC236 KIKO*	1076	1168	4747	4742	45.1	50.3	375	414	3405	3415	46.9	47.7	9520	8334	61.7	63.8
	Wen4		mean Wen4
VSV-GP	2421	3014	2717.5
VSV-GP-1086.C	6365	5243	5804
VSV-GP-sC22v46 KIKO*	4132	3995	4063.5
VSV-GP-sC23v4 KIKO*	5581	5003	5292
VSV-GP-sC236 KIKO*	6160	5152	5656
DATA NORMALIZED	PGT145		VRC07		VRC07 GL		NIH45-46		PGV04		PGV04 GL		10 E8		17b
VSV-GP	0.0191352	0.0175161	0.0149034	0.0099724	0.0188776	0.0177369	0.0271205	0.0266421	0.0187672	0.0189144	0.0214535	0.0181785	0.0298068	0.0289972	0.0143882	0.0140938
VSV-GP-1086.C	0.0196416	0.0191247	0.236389	0.339938	0.167815	0.106651	0.289972	0.191247	0.187974	0.215369	0.00906272	0.00923501	0.0470365	0.043246	0.478463	0.369228
VSV-GP-sC22v46 KIKO*	0.239449	0.220253	0.749846	0.776178	0.0119601	0.0160699	0.0615233	0.0620155	0.0150117	0.0152824	0.0125508	0.0125261	1.8585	1.54128	0.0169312	0.0157746
VSV-GP-sC23v4 KIKO*	0.0123583	0.0104497	0.324452	0.369048	0.0871126	0.0812547	0.273432	0.449169	0.433862	0.448035	0.00942933	0.00787982	0.0249433	0.026455	0.491497	0.486206
VSV-GP-sC236 KIKO*	0.19024	0.206506	0.839286	0.838402	0.00797383	0.00889321	0.0663013	0.0731966	0.602016	0.603784	0.00829208	0.00843352	1.68317	1.47348	0.0109088	0.0112801

## Sheet: Replicate 1_c
	F105		PGT151		447-52D		b12		39F
VSV-GP	36.9	38	61.1	55.8	41.8	42.3	36	42	37.8	36.2
VSV-GP-1086.C	766	975	172	168	959	1130	5278	5499	958	1147
VSV-GP-sC22v46 KIKO*	215	205	1631	1612	1072	1203	3228	3365	1765	1911
VSV-GP-sC23v4 KIKO*	964	764	201	197	145	150	3854	3856	466	315
VSV-GP-sC236 KIKO*	472	482	798	860	1331	1548	801	803	1611	1508
	Wen4		mean Wen4
VSV-GP	5937	6494	6215.5
VSV-GP-1086.C	5532	3145	4338.5
VSV-GP-sC22v46 KIKO*	4804	4892	4848
VSV-GP-sC23v4 KIKO*	5601	4567	5084
VSV-GP-sC236 KIKO*	3029	2788	2908.5
DATA NORMALIZED	F105		PGT151		447-52D		b12		39F
VSV-GP	0.00593677	0.00611375	0.00983026	0.00897756	0.00672512	0.00680557	0.00579197	0.0067573	0.00608157	0.00582415
VSV-GP-1086.C	0.176559	0.224732	0.039645	0.0387231	0.221044	0.260459	1.21655	1.26749	0.220814	0.264377
VSV-GP-sC22v46 KIKO*	0.0443482	0.0422855	0.336427	0.332508	0.221122	0.248144	0.665842	0.694101	0.364068	0.394183
VSV-GP-sC23v4 KIKO*	0.189614	0.150275	0.0395358	0.038749	0.0285208	0.0295043	0.758065	0.758458	0.0916601	0.0619591
VSV-GP-sC236 KIKO*	0.162283	0.165721	0.274368	0.295685	0.457624	0.532233	0.2754	0.276087	0.553894	0.51848

## Sheet: Replicate 1_d
	VRC01		VRC01GL			normalized to Wen4	VRC01		VRC01GL
VSV-GP	19	17.9	28.4	26		VSV-GP	0.0118012	0.011118	0.0176398	0.0161491
VSV-GP-1086.C	1041	1542	28.9	25.4		VSV-GP-1086.C	0.758746	1.12391	0.0210641	0.0185131
VSV-GP-sC22v46 KIKO*	778	777	19.9	19.3		VSV-GP-sC22v46 KIKO*	0.261074	0.260738	0.00667785	0.00647651
VSV-GP-sC23v4 KIKO*	1256	1306	22	30.5		VSV-GP-sC23v4 KIKO*	0.327296	0.340326	0.0057329	0.00794788
VSV-GP-sC236 KIKO*	1494	1244	22.1	23.6		VSV-GP-sC236 KIKO*	0.689432	0.574066	0.0101984	0.0108906
	Wen4		Mean
VSV-GP	1516	1704	1610
VSV-GP-1086.C	1495	1249	1372
VSV-GP-sC22v46 KIKO*	3427	2533	2980
VSV-GP-sC23v4 KIKO*	3303	4372	3837.5
VSV-GP-sC236 KIKO*	3408	926	2167

## Sheet: Replicate 2_a
	F105		PGT145		PG16		VRC07		VRC07 GL		PGV04		PGV04 GL		PGT151		NIH45-46		447-52D		b12
VSV-GP	35.5	37.9	35.7	35.6	35.7	34.8	49.3	48.7	61.5	59.3	44.5	45	56.4	55.8	43.7	45.9	76.8	72.1	39.9	38.4	37.5	38.9
VSV-GP-1086.C	1842	3236	125	129	474	502	4057	3514	333	480	2025	1971	64.5	60.3	180	217	1696	1206	1339	1315	1849	1217
VSV-GP-sC22v46 KIKO*	189	185	743	734	611	546	3733	3238	37.7	42.7	50.6	56.4	45.2	49.5	1694	1796	149	157	930	869	2271	2364
VSV-GP-sC23v4 KIKO*	1675	991	50.2	53.4	30.9	30.5	3763	4015	379	447	2944	2520	47.2	47	271	252	3736	2409	134	125	5154	3111
VSV-GP-sC236 KIKO*	703	526	458	510	57.3	49.5	4856	5190	46.9	48.1	2750	2625	51.7	52.7	962	1026	325	341	1683	1637	456	683
	Wen4		mean Wen4
VSV-GP	5359	6010	5684.5
VSV-GP-1086.C	6678	8845	7761.5
VSV-GP-sC22v46 KIKO*	5916	4412	5164
VSV-GP-sC23v4 KIKO*	7352	5414	6383
VSV-GP-sC236 KIKO*	2850	6922	4886
DATA NORMALIZED	F105		PGT145		PG16		VRC07		VRC07 GL		PGV04		PGV04 GL		PGT151		NIH45-46		447-52D		b12
VSV-GP	0.00624505	0.00666725	0.00628024	0.00626264	0.00628024	0.00612191	0.00867271	0.00856716	0.0108189	0.0104319	0.00782831	0.00791626	0.00992172	0.00981617	0.00768757	0.00807459	0.0135104	0.0126836	0.00701909	0.00675521	0.00659689	0.00684317
VSV-GP-1086.C	0.237325	0.41693	0.0161051	0.0166205	0.0610707	0.0646782	0.522708	0.452748	0.0429041	0.0618437	0.260903	0.253946	0.00831025	0.00776912	0.0231914	0.0279585	0.218514	0.155382	0.172518	0.169426	0.238227	0.1568
VSV-GP-sC22v46 KIKO*	0.0365995	0.0358249	0.143881	0.142138	0.118319	0.105732	0.722889	0.627033	0.00730054	0.00826878	0.00979861	0.0109218	0.0087529	0.00958559	0.32804	0.347792	0.0288536	0.0304028	0.180093	0.16828	0.439775	0.457785
VSV-GP-sC23v4 KIKO*	0.262416	0.155256	0.00786464	0.00836597	0.00484098	0.00477832	0.589535	0.629015	0.0593765	0.0700298	0.461225	0.394799	0.00739464	0.00736331	0.0424565	0.0394799	0.585305	0.377409	0.0209933	0.0195833	0.807457	0.487388
VSV-GP-sC236 KIKO*	0.14388	0.107655	0.0937372	0.10438	0.0117274	0.010131	0.99386	1.06222	0.00959885	0.00984445	0.562833	0.537249	0.0105813	0.0107859	0.196889	0.209988	0.0665166	0.0697912	0.344454	0.335039	0.0933279	0.139787

## Sheet: Replicate 2_b
	PGT121		10E8		39F		VRC01		VRC01 GL		2G12		17b
VSV-GP	26.6	29.3	29.5	30.6	28.3	28.2	26.5	25.5	23.6	22.2	33.1	33.8	26.8	27.2
VSV-GP-1086.C	2171	2407	50.6	49.7	955	778	2197	2578	428	393	1945	1620	5065	5309
VSV-GP-sC22v46 KIKO*	2029	2179	743	885	1605	1419	180	172	22.9	23.4	4038	3605	38.9	44.5
VSV-GP-sC23v4 KIKO*	2768	2904	35.5	34.9	183	180	2262	3261	438	445	2742	2501	4505	4544
VSV-GP-sC236 KIKO*	1856	2167	708	744	1233	1132	591	643	28.6	23.7	3784	3616	41.8	43.3
	Wen4		mean Wen4
VSV-GP	3533	4202	3867.5
VSV-GP-1086.C	5829	5294	5561.5
VSV-GP-sC22v46 KIKO*	5575	6088	5831.5
VSV-GP-sC23v4 KIKO*	5192	5465	5328.5
VSV-GP-sC236 KIKO*	6302	6221	6261.5
DATA NORMALIZED	PGT121		10E8		39F		VRC01		VRC01 GL		2G12		17b
VSV-GP	0.00687783	0.00757595	0.00762767	0.00791209	0.00731739	0.00729153	0.00685197	0.00659341	0.00610213	0.00574014	0.0085585	0.0087395	0.00692954	0.00703297
VSV-GP-1086.C	0.390362	0.432797	0.00909826	0.00893644	0.171716	0.13989	0.395037	0.463544	0.0769577	0.0706644	0.349726	0.291288	0.910726	0.954599
VSV-GP-sC22v46 KIKO*	0.347938	0.37366	0.127411	0.151762	0.275229	0.243334	0.0308668	0.029495	0.00392695	0.00401269	0.692446	0.618194	0.00667067	0.00763097
VSV-GP-sC23v4 KIKO*	0.519471	0.544994	0.00666229	0.00654969	0.0343436	0.0337806	0.42451	0.611992	0.0821995	0.0835132	0.514591	0.469363	0.845454	0.852773
VSV-GP-sC236 KIKO*	0.296415	0.346083	0.113072	0.118821	0.196918	0.180787	0.0943863	0.102691	0.0045676	0.00378504	0.604328	0.577497	0.00667572	0.00691528

## Sheet: Replicate 3_a
	F105		PGT145		PG16		VRC07		VRC07 GL		PGV04		PGV04 GL		PGT151		NIH45-46		447-52D		b12
VSV-GP	26.3	26.5	27.8	32.1	33.2	30.3	35.5	38.5	37.5	36.8	37.8	36	33.5	41.9	144	156	45.6	45.8	28.8	30.2	29.4	28.9
VSV-GP-1086.C	4943	5056	585	446	598	603	7356	7359	377	368	2021	1649	51.5	57.9	307	317	4562	148	1010	828	4956	5557
VSV-GP-sC22v46 KIKO*	231	235	1012	1080	1096	951	3453	3447	40.3	43	52.1	53.3	41.4	41.5	1796	1411	196	203	994	900	3605	4298
VSV-GP-sC23v4 KIKO*	4429	4173	406	1872	29.9	29.7	6683	6692	426	491	4705	4499	46.5	44.3	288	303	5310	4890	158	145	2993	4319
VSV-GP-sC236 KIKO*	544	512	556	552	72.4	74.3	3302	3371	40.5	46	1684	2372	36.3	37.1	757	953	364	375	1713	1410	916	729
	Wen4		mean Wen4
VSV-GP	3948	3491	3719.5
VSV-GP-1086.C	6569	7509	7039
VSV-GP-sC22v46 KIKO*	6655	6877	6766
VSV-GP-sC23v4 KIKO*	4687	4511	4599
VSV-GP-sC236 KIKO*	5950	6473	6211.5
DATA NORMALIZED	F105		PGT145		PG16		VRC07		VRC07 GL		PGV04		PGV04 GL		PGT151		NIH45-46		447-52D		b12
VSV-GP	0.00707084	0.00712461	0.00747412	0.00863019	0.00892593	0.00814626	0.00954429	0.0103509	0.010082	0.0098938	0.0101627	0.00967872	0.00900659	0.011265	0.0387149	0.0419411	0.0122597	0.0123135	0.00774298	0.00811937	0.00790429	0.00776986
VSV-GP-1086.C	0.70223	0.718284	0.0831084	0.0633613	0.0849552	0.0856656	1.04503	1.04546	0.0535587	0.0522802	0.287115	0.234266	0.00731638	0.0082256	0.0436141	0.0450348	0.648103	0.0210257	0.143486	0.11763	0.704077	0.789459
VSV-GP-sC22v46 KIKO*	0.0341413	0.0347325	0.149571	0.159622	0.161986	0.140556	0.510346	0.509459	0.00595625	0.00635531	0.00770027	0.00787762	0.00611883	0.00613361	0.265445	0.208543	0.0289684	0.030003	0.146911	0.133018	0.532811	0.635235
VSV-GP-sC23v4 KIKO*	0.963035	0.907371	0.0882801	0.407045	0.00650141	0.00645793	1.45314	1.4551	0.0926288	0.106762	1.02305	0.978256	0.0101109	0.00963253	0.0626223	0.0658839	1.1546	1.06327	0.0343553	0.0315286	0.650794	0.939117
VSV-GP-sC236 KIKO*	0.0875795	0.0824278	0.0895114	0.0888674	0.0116558	0.0119617	0.531595	0.542703	0.00652016	0.00740562	0.27111	0.381872	0.005844	0.00597279	0.121871	0.153425	0.058601	0.0603719	0.275779	0.226998	0.147468	0.117363

## Sheet: Replicate 3_b
	PGT121		10E8		39F		VRC01		VRC01 GL		2G12		17b
VSV-GP	44.8	43.4	103	101	38.7	38.2	35.8	37.9	37.5	42.5	35.5	35.6	30.7	30.6
VSV-GP-1086.C	1908	1529	235	243	594	722	853	988	185	193	825	869	1997	1889
VSV-GP-sC22v46 KIKO*	1709	2312	1622	1642	852	754	116	112	38.4	40.2	2151	1988	33.4	35.9
VSV-GP-sC23v4 KIKO*	1150	1226	132	171	134	1208	909	970	136	138	843	781	1208	1114
VSV-GP-sC236 KIKO*	1415	1584	1811	2019	782	848	304	324	37.8	40.8	1871	2030	31.8	31.3
	Wen4		mean Wen4
VSV-GP	2763	3336	3049.5
VSV-GP-1086.C	2379	2481	2430
VSV-GP-sC22v46 KIKO*	2039	3004	2521.5
VSV-GP-sC23v4 KIKO*	2702	2668	2685
VSV-GP-sC236 KIKO*	3001	2680	2840.5
DATA NORMALIZED	PGT121		10E8		39F		VRC01		VRC01 GL		2G12		17b
VSV-GP	0.0146909	0.0142318	0.033776	0.0331202	0.0126906	0.0125266	0.0117396	0.0124283	0.0122971	0.0139367	0.0116413	0.011674	0.0100672	0.0100344
VSV-GP-1086.C	0.785185	0.629218	0.0967078	0.1	0.244444	0.297119	0.351029	0.406584	0.0761317	0.0794239	0.339506	0.357613	0.821811	0.777366
VSV-GP-sC22v46 KIKO*	0.677771	0.916915	0.643268	0.6512	0.337894	0.299028	0.0460044	0.044418	0.015229	0.0159429	0.853064	0.78842	0.0132461	0.0142376
VSV-GP-sC23v4 KIKO*	0.428305	0.456611	0.049162	0.0636872	0.0499069	0.449907	0.338547	0.361266	0.0506518	0.0513966	0.313966	0.290875	0.449907	0.414898
VSV-GP-sC236 KIKO*	0.498152	0.557648	0.637564	0.71079	0.275304	0.298539	0.107023	0.114064	0.0133075	0.0143637	0.658687	0.714663	0.0111952	0.0110192
