# Supplementary material for: Heterologous combinations of VSV-GP and native-like trimers elicit autologous Tier 2 HIV antibodies in rabbits
Source: NPJ Vaccines. 2025 Dec 15;11:14. doi: 10.1038/s41541-025-01334-3 (PMC12816742; doi:10.1038/s41541-025-01334-3)
Supplement: Supplementary file 3 — Supplementary Data 2 [file 41541_2025_1334_MOESM3_ESM.xlsx]

## Sheet: Fig S1_Replicate 1
	VSV-GP				VSV-GP-1086.C				VSV-GP-sC23v4Δ6 KIKO*				VSV-GP-sC23v4Δ6 KIKO* (SOSIP)
b12	101.2	65.11			1167.44	874.76			444.79	630.52			179.12	232.9
VRC01	41.73	23.53			8821.21	7741			2105.92	1837.6			566.75	762.32
VRC07	65.32	36.09			9978.52	4363.27			4300.4	4787.24			1229.22	1414.77
10E8	75.46	41.85			2254.35	848.63			12195.9	11222.3			3360.6	3974.31
F105	84.61	69.14			609.34	280.7			421.29	583			125.25	185.19
2G12	55.65	64.96			3612.05	2503.63			10559.7	14005			3384.18	4430.57
PG16	678.11	603.59			3806.67	1203.55			149.65	190.01			92.96	156.41
NIH45-46	141.77	82.28			2325.45	1168.55			164.47	281.51			52.01	39.22
PGT151	144.33	73.45			619.44	691.3			1353.21	1450.16			952.21	953.64
PGT121	81.04	67.19			543.48	189.57			2039.5	2300.13			805.47	1057.96
PGT145	82.91	69.48			471.53	210.81			1308.96	910.68			278.9	601.77
PGV04	122.93	62.98			2688.17	1345.01			217.58	310.45			41.59	41.53
447-52D	102.95	73.72			254.22	164.51			2101.57	1543.79			769.84	824.51
17b	190.81	104.19			276.68	174.49			76.43	144.75			56.03	42.55
			Mean				Mean				Mean				Mean
Wen4	15485.8	17792.1	16638.9		24632.8	19274.6	21953.7		4627.23	17004	10815.6		5013.67	15513.3	10263.5
normalized to Wen4			Mean				Mean				Mean				Mean
b12	0.00608212	0.00391311	0.00499762		0.0531774	0.0398457	0.0465115		0.0411247	0.0582971	0.0497109		0.0174521	0.0226921	0.0200721
VRC01	0.00250797	0.00141415	0.00196106		0.40181	0.352606	0.377208		0.194711	0.169902	0.182306		0.0552199	0.0742748	0.0647474
VRC07	0.00392573	0.00216901	0.00304737		0.454526	0.198749	0.326637		0.397609	0.442622	0.420116		0.119766	0.137845	0.128805
10E8	0.00453515	0.00251519	0.00352517		0.102687	0.0386554	0.070671		1.12761	1.0376	1.08261		0.327432	0.387227	0.35733
F105	0.00508506	0.00415532	0.00462019		0.0277557	0.012786	0.0202708		0.0389519	0.0539034	0.0464277		0.0122034	0.0180435	0.0151235
2G12	0.00334457	0.0039041	0.00362433		0.16453	0.114041	0.139286		0.976335	1.29488	1.13561		0.329729	0.431682	0.380706
PG16	0.0407544	0.0362758	0.0385151		0.173395	0.0548222	0.114109		0.0138364	0.0175681	0.0157023		0.00905733	0.0152394	0.0121484
NIH45-46	0.00852038	0.00494503	0.0067327		0.105925	0.0532279	0.0795765		0.0152067	0.026028	0.0206174		0.00506747	0.00382131	0.00444439
PGT151	0.00867424	0.00441435	0.00654429		0.0282157	0.031489	0.0298524		0.125116	0.13408	0.129598		0.0927763	0.0929156	0.092846
PGT121	0.00487051	0.00403812	0.00445431		0.0247557	0.00863499	0.0166954		0.18857	0.212667	0.200618		0.078479	0.10308	0.0907794
PGT145	0.00498289	0.00417575	0.00457932		0.0214784	0.00960248	0.0155404		0.121025	0.0842003	0.102613		0.027174	0.058632	0.042903
PGV04	0.0073881	0.0037851	0.0055866		0.122447	0.0612657	0.0918565		0.0201172	0.0287038	0.0244105		0.00405222	0.00404638	0.0040493
447-52D	0.0061873	0.00443057	0.00530894		0.0115798	0.0074935	0.00953666		0.194308	0.142737	0.168523		0.0750075	0.0803342	0.0776708
17b	0.0114677	0.00626182	0.00886475		0.0126029	0.00794809	0.0102755		0.00706662	0.0133834	0.010225		0.00545915	0.00414576	0.00480245

## Sheet: Fig S1_Replicate 2
	VSV-GP				VSV-GP-1086.C				VSV-GP-sC23v4Δ6 KIKO*				VSV-GP-sC23v4Δ6 KIKO* (SOSIP)
b12	54.86	44.99			13773.3	9675.26			815.22	745.55			416	403.94
VRC01	43.43	38.75			21632.5	22667.5			3559.2	3558.17			719.59	725.04
VRC07	48.53	64.84			15994.4	17493.3			2912.32	3523.12			943.57	982.45
10E8	49.76	50.94			3728.82	3855.29			15620.5	19468			2690.61	3968.58
F105	68.86	56.24			16951.4	5560.27			564.68	592.89			159.14	150.82
2G12	57.59	55.52			2562.81	2370.68			10640.1	15703.9			4347.2	6863.6
PG16	60.76	45.07			14254.9	9113.26			104.06	80.66			464.77	123.68
NIH45-46	48.51	43.36			344.9	321.23			83.13	86.44			72.69	59.27
PGT151	77.06	63.09			776.33	552.39			1111.91	1030.68			1115.89	1134.31
PGT121	87.19	66.02			6558.07	6463.1			2296.29	2847.91			1165.61	1446
PGT145	66.19	63.78			780.48	651.42			1306.31	1309.24			305.04	321.57
PGV04	47.91	44.23			762.88	649.67			505.42	462.45			103.68	155.65
447-52D	59.43	46.13			5685.77	8568.39			2514.73	1945.53			947.12	1002.62
17b	54.08	43.13			20311.4	19311.3			120.63	100.92			56.07	79.91
			Mean				Mean				Mean				Mean
Wen4	19949	9210.49	14579.8		24205.2	25047.8	24626.5		15166.6	19044.9	17105.8		17351.5	17486.5	17419
normalized to Wen4			Mean				Mean				Mean				Mean
b12	0.00376275	0.00308578	0.00342427		0.559287	0.39288	0.476084		0.0476576	0.0435847	0.0456211		0.023882	0.0231896	0.0235358
VRC01	0.00297878	0.00265779	0.00281829		0.878423	0.920451	0.899437		0.20807	0.20801	0.20804		0.0413106	0.0416235	0.0414671
VRC07	0.00332858	0.00444726	0.00388792		0.649479	0.710343	0.679911		0.170254	0.205961	0.188107		0.054169	0.0564011	0.055285
10E8	0.00341295	0.00349388	0.00345342		0.151415	0.15655	0.153983		0.913171	1.1381	1.02563		0.154464	0.227831	0.191147
F105	0.00472298	0.0038574	0.00429019		0.68834	0.225784	0.457062		0.0330111	0.0346602	0.0338356		0.009136	0.00865836	0.00889718
2G12	0.00394999	0.00380802	0.003879		0.104067	0.0962653	0.100166		0.622016	0.918048	0.770032		0.249567	0.39403	0.321798
PG16	0.00416742	0.00309127	0.00362934		0.578842	0.370059	0.474451		0.00608333	0.00471537	0.00539935		0.0266818	0.00710029	0.016891
NIH45-46	0.00332721	0.00297398	0.0031506		0.0140052	0.0130441	0.0135246		0.00485976	0.00505326	0.00495651		0.00417303	0.00340261	0.00378782
PGT151	0.00528541	0.00432723	0.00480632		0.0315241	0.0224307	0.0269774		0.065002	0.0602533	0.0626277		0.0640617	0.0651191	0.0645904
PGT121	0.0059802	0.00452819	0.0052542		0.266301	0.262445	0.264373		0.134241	0.166488	0.150364		0.066916	0.0830128	0.0749644
PGT145	0.00453985	0.00437455	0.0044572		0.0316927	0.026452	0.0290723		0.0763666	0.0765379	0.0764523		0.0175119	0.0184609	0.0179864
PGV04	0.00328606	0.00303366	0.00315986		0.030978	0.0263809	0.0286794		0.0295467	0.0270347	0.0282907		0.00595212	0.00893565	0.00744389
447-52D	0.0040762	0.00316397	0.00362008		0.23088	0.347933	0.289407		0.147011	0.113735	0.130373		0.0543728	0.057559	0.0559659
17b	0.00370925	0.00295821	0.00333373		0.824777	0.784165	0.804471		0.007052	0.00589976	0.00647588		0.0032189	0.00458752	0.00390321

## Sheet: Fig S1_Replicate 3
	VSV-GP				VSV-GP-1086.C				VSV-GP-sC23v4Δ6 KIKO*				VSV-GP-sC23v4Δ6 KIKO* (SOSIP)
b12	44.75	40.43			8172.12	11593.1			775.72	815.54			437.09	438.98
VRC01	54.62	54.84			10149.1	8565.93			3008.36	2935.69			664.39	663.96
VRC07	138.66	61.37			16091.5	14190.7			5124.27	5148.03			1083.88	1122.25
10E8	104.37	69.56			2768.77	3927.85			20659.1	21060.1			8385.01	8159.64
F105	43.23	43.98			3264.42	21778.2			534.09	557.76			105.29	101.6
2G12	107.37	99.79			2235.37	1954.14			25493.5	24644.2			8422.71	9322.12
PG16	297.98				9107.9				72.33				58.23
NIH45-46	40.34	41.09			1030.87	474.83			66.32	77.25			46.61	49.95
PGT151	101.44	99.45			762.4	710.53			991.16	1054.17			677.02	668.46
PGT121	89.12	86.18			6236.15	6725.57			4838.17	2762.61			1759.5	1700.24
PGT145	66.24	69.71			3276.41	1083.24			1611.25	1625.58			317.38	297.75
PGV04	45.02	42.92			508.61	470.81			295.73	295.61			87.09	74.85
447-52D	58.51	60.64			16841	17034.6			2834.71	3019.35			1374.91	1268.85
17b	54.53				17446.7				64.3				59.76
			Mean				Mean				Mean				Mean
Wen4	14931.9	11743	13337.4		23150.4	20173.8	21662.1		12270.6	12622.2	12446.4		15858.6	15431	15644.8
normalized to Wen4			Mean				Mean				Mean				Mean
b12	0.00335522	0.00303132	0.00319327		0.377254	0.535179	0.456217		0.0623249	0.0655242	0.0639245		0.0279384	0.0280592	0.0279988
VRC01	0.00409524	0.00411174	0.00410349		0.46852	0.395434	0.431977		0.241705	0.235867	0.238786		0.0424672	0.0424397	0.0424534
VRC07	0.0103963	0.00460133	0.00749882		0.74284	0.655093	0.698967		0.411707	0.413616	0.412662		0.0692805	0.0717331	0.0705068
10E8	0.00782534	0.0052154	0.00652037		0.127816	0.181323	0.15457		1.65985	1.69207	1.67596		0.535962	0.521556	0.528759
F105	0.00324125	0.00329749	0.00326937		0.150697	1.00536	0.578027		0.0429112	0.044813	0.0438621		0.00673003	0.00649417	0.0066121
2G12	0.00805027	0.00748195	0.00776611		0.103193	0.09021	0.0967013		2.04826	1.98003	2.01414		0.538371	0.595861	0.567116
PG16	0.0223416		0.0223416		0.420453		0.420453		0.00581132		0.00581132		0.003722		0.003722
NIH45-46	0.00302457	0.0030808	0.00305269		0.0475886	0.0219198	0.0347542		0.00532845	0.00620662	0.00576753		0.00297927	0.00319276	0.00308601
PGT151	0.00760566	0.00745646	0.00753106		0.0351951	0.0328006	0.0339978		0.0796343	0.0846968	0.0821656		0.0432745	0.0427273	0.0430009
PGT121	0.00668194	0.00646151	0.00657173		0.287883	0.310476	0.299179		0.388721	0.221961	0.305341		0.112466	0.108678	0.110572
PGT145	0.00496647	0.00522664	0.00509656		0.151251	0.0500062	0.100628		0.129455	0.130606	0.130031		0.0202866	0.0190319	0.0196593
PGV04	0.00337546	0.00321801	0.00329674		0.0234792	0.0217343	0.0226067		0.0237603	0.0237507	0.0237555		0.00556671	0.00478434	0.00517552
447-52D	0.0043869	0.0045466	0.00446675		0.777438	0.786377	0.781907		0.227753	0.242588	0.235171		0.0878829	0.0811037	0.0844933
17b	0.00408849		0.00408849		0.805401		0.805401		0.00516615		0.00516615		0.0038198		0.0038198
